# Supplementary material for: Pathogen-regulated genes in wheat isogenic lines differing in resistance to brown rust Puccinia triticina
Source: BMC Genomics. 2015 Oct 5;16:742. doi: 10.1186/s12864-015-1932-3 (PMC4595183; doi:10.1186/s12864-015-1932-3)
Supplement: Additional file 1 : Table S4. — Infection types of selected isogenic wheat lines inoculated with single spore isolate of Puccinia triticina (brown rust) used in this study. Infection type scale: 0 – no uredinia or other macroscopic signs of infection, 0; − no uredinia, but hypersensitive necrotic or chlorotic flecks of varying size present, 1 – small uredinia often surrounded by necrosis, 2 – small to medium-sized uredinia often surrounded by chlorosis or necrosis, 3 – medium-sized uredinia associated with chlorosis or rarely necrosis, 4 – large uredinia without chlorosis or necrosis. (DOCX 19 kb) [file 12864_2015_1932_MOESM4_ESM.xls]

## Sheet: Sheet1
Table S3. Gross functional annotation of expression sequence tags.
#est_id	blast_hit	GO	Pfam	other
JG968941	ug:Q7Y1B7 'gamma tubulin [Hordeum vulgare subsp. vulgare]' blastp	ug:GO:0003843 F '1,3-beta-D-glucan synthase activity'	ug:PF02364.10 '1,3-beta-glucan synthase component'	ug:aatgagttcttctaggctgag counts:22 msm:2
JG968941		ug:GO:0000148 C '1,3-beta-D-glucan synthase complex'
JG968941		ug:GO:0009536 C 'plastid'
JG968941		ug:GO:0005739 C 'mitochondrion'
JG968941		ug:GO:0006075 P '1,3-beta-D-glucan biosynthetic process'
JG968962	est:dbj|BAJ92144.1| 'predicted protein [Hordeum vulgare subsp. vulgare]' blastp	est:GO:0017111 F 'nucleoside-triphosphatase activity'
JG968962		est:GO:0005524 F 'ATP binding'
JK818376	est:dbj|BAJ95343.1| 'predicted protein [Hordeum vulgare subsp. vulgare]' blastp	est:GO:0008236 F 'serine-type peptidase activity'	est:PF05577.7 'Serine carboxypeptidase S28'
JK818376		est:GO:0006508 P 'proteolysis'
JG968928	fli:ref|XP_003570157.1| 'PREDICTED: secretory carrier-associated membrane protein 5-like [Brachypodium distachyon]' blastx		fli:PF04144.8 'SCAMP family'	ug:tcgacgagggcgaggacg counts:18 msm:2
JG968928				fli:tcgacgagggcgaggacg counts:18 msm:2
JK818367	est:dbj|BAJ94148.1| 'predicted protein [Hordeum vulgare subsp. vulgare]' blastp
JK818365	est:Q5VP37 'predicted protein [Hordeum vulgare subsp. vulgare]' blastx	est:GO:0004674 F 'protein serine/threonine kinase activity'
JK818365		est:GO:0004713 F 'protein tyrosine kinase activity'
JK818365		est:GO:0004708 F 'MAP kinase kinase activity'
JK818365		est:GO:0005524 F 'ATP binding'
JK818365		est:GO:0005737 C 'cytoplasm'
JK818365		est:GO:0005886 C 'plasma membrane'
JK818365		est:GO:0006468 P 'protein phosphorylation'
JK818365		est:GO:0042542 P 'response to hydrogen peroxide'
JK818365		est:GO:0009814 P 'defense response, incompatible interaction'
JK818365		est:GO:0009631 P 'cold acclimation'
JK818365		est:GO:0009611 P 'response to wounding'
JK818365		est:GO:0002237 P 'response to molecule of bacterial origin'
JK818365		est:GO:0042742 P 'defense response to bacterium'
JK818365		est:GO:0009414 P 'response to water deprivation'
JK818365		est:GO:0009651 P 'response to salt stress'
JG968972	est:ref|XP_003565403.1| 'PREDICTED: ABC transporter C family member 3-like [Brachypodium distachyon]' blastx		est:PF13555.1 'P-loop containing region of AAA domain'
JG968978	fli:dbj|BAJ85945.1| 'predicted protein [Hordeum vulgare subsp. vulgare]' blastx	fli:GO:0005524 F 'ATP binding'	fli:PF07714.12 'Protein tyrosine kinase'	fli:tgaacatctggaaactgctggc counts:18 msm:2
JG968978		fli:GO:0004672 F 'protein kinase activity'	est:PF13414.1 'TPR repeat'
JG968978		fli:GO:0006468 P 'protein phosphorylation'
JG969001	est:Q6YKA9 'predicted protein [Hordeum vulgare subsp. vulgare]' blastp	est:GO:0005525 F 'GTP binding'	fli:PF06071.8 'Protein of unknown function (DUF933)'	fli:agttcggattgcaggctg counts:33 msm:2
JG969001	fli:ref|XP_003573525.1| 'PREDICTED: obg-like ATPase 1-like [Brachypodium distachyon]' blastp			ug:cgaacgaacgatttgacc counts:85 msm:2
JG968952	ug:dbj|BAJ89612.1| 'predicted protein [Hordeum vulgare subsp. vulgare]' blastx	ug:GO:0008270 F 'zinc ion binding'
JG968952		ug:GO:0005622 C 'intracellular'
JK818417	est:ref|XP_003558465.1| 'PREDICTED: protein VAC14 homolog [Brachypodium distachyon]' blastp		est:PF11916.3 'Vacuolar protein 14 C-terminal Fig4p binding'
JK818413	ug:ref|XP_003563413.1| 'PREDICTED: uncharacterized protein LOC100840800 [Brachypodium distachyon]' blastp
JK818388	fli:dbj|BAJ90675.1| 'predicted protein [Hordeum vulgare subsp. vulgare]' blastp	fli:GO:0031072 F 'heat shock protein binding'	fli:PF00226.26 'DnaJ domain'	fli:atctcaagttgtgttttg counts:19 msm:2
JK818388		fli:GO:0051082 F 'unfolded protein binding'
JK818388		fli:GO:0006457 P 'protein folding'
JG968923	est:dbj|BAK01189.1| 'predicted protein [Hordeum vulgare subsp. vulgare]' blastx	est:GO:0003735 F 'structural constituent of ribosome'
JG968923		est:GO:0005840 C 'ribosome'
JG968923		est:GO:0006412 P 'translation'
JG968971	est:dbj|BAJ97725.1| 'predicted protein [Hordeum vulgare subsp. vulgare]' blastp	est:GO:0017111 F 'nucleoside-triphosphatase activity'	est:PF09336.5 'Vps4 C terminal oligomerisation domain'
JG968971		est:GO:0005524 F 'ATP binding'
JK818326	est:dbj|BAJ90471.1| 'predicted protein [Hordeum vulgare subsp. vulgare]' blastp	fli:GO:0016810 F 'hydrolase activity, acting on carbon-nitrogen (but not peptide) bonds'	fli:PF02540.12 'NAD synthase'
JK818326	fli:dbj|BAJ91209.1| 'predicted protein [Hordeum vulgare subsp. vulgare]' blastp	fli:GO:0003952 F 'NAD+ synthase (glutamine-hydrolyzing) activity'
JK818326		fli:GO:0005524 F 'ATP binding'
JK818326		fli:GO:0009435 P 'NAD biosynthetic process'
JK818360	est:dbj|BAJ91755.1| 'predicted protein [Hordeum vulgare subsp. vulgare]' blastx		est:PF02338.14 'OTU-like cysteine protease'
JK818382
JG968996	fli:ref|XP_003565147.1| 'PREDICTED: diphosphomevalonate decarboxylase-like [Brachypodium distachyon]' blastp		fli:PF00288.21 'GHMP kinases N terminal domain'
JK818325	est:ref|XP_003562365.1| 'PREDICTED: uncharacterized protein LOC100829985 [Brachypodium distachyon]' blastx		est:PF05236.9 'Transcription initiation factor TFIID component TAF4 family'
JK818378	fli:dbj|BAJ99970.1| 'predicted protein [Hordeum vulgare subsp. vulgare]' blastp		fli:PF07063.8 'Domain of unknown function (DUF1338)'
JK818378	ug:dbj|BAK02219.1| 'predicted protein [Hordeum vulgare subsp. vulgare]' blastp
JG968934	est:gb|AAQ62583.1| 'CHX3 [Glycine max]' blastx
JG968945	est:dbj|BAJ95709.1| 'predicted protein [Hordeum vulgare subsp. vulgare]' blastx	est:GO:0004497 F 'monooxygenase activity'
JG968945		est:GO:0020037 F 'heme binding'
JG968945		est:GO:0016705 F 'oxidoreductase activity, acting on paired donors, with incorporation or reduction of molecular oxygen'
JG968945		est:GO:0009055 F 'electron carrier activity'
JG968945		est:GO:0055114 P 'oxidation-reduction process'
JG968970	est:P46225 '14-3-3E [Hordeum vulgare subsp. vulgare]' blastp	est:GO:0004807 F 'triose-phosphate isomerase activity'	est:PF00121.13 'Triosephosphate isomerase'
JG968970		est:GO:0009507 C 'chloroplast'
JG968970		est:GO:0019253 P 'reductive pentose-phosphate cycle'
JG968981	ug:dbj|BAK07410.1| 'predicted protein [Hordeum vulgare subsp. vulgare]' blastp	ug:GO:0031072 F 'heat shock protein binding'	ug:PF00226.26 'DnaJ domain'
JG968981		ug:GO:0051082 F 'unfolded protein binding'	est:PF01556.13 'DnaJ C terminal domain'
JG968981		ug:GO:0006457 P 'protein folding'
JG968953	est:dbj|BAJ90587.1| 'predicted protein [Hordeum vulgare subsp. vulgare]' blastp	est:GO:0008374 F 'O-acyltransferase activity'
JG968953		est:GO:0006629 P 'lipid metabolic process'
JK818356	est:dbj|BAJ91612.1| 'predicted protein [Hordeum vulgare subsp. vulgare]' blastx
JK818381	fli:dbj|BAJ85674.1| 'predicted protein [Hordeum vulgare subsp. vulgare]' blastx	fli:GO:0004518 F 'nuclease activity'	fli:PF08755.6 'Hemimethylated DNA-binding protein YccV like'
JK818381		fli:GO:0003677 F 'DNA binding'
JK818381		fli:GO:0006289 P 'nucleotide-excision repair'
JG968957	fli:dbj|BAK06589.1| 'predicted protein [Hordeum vulgare subsp. vulgare]' blastp	fli:GO:0016021 C 'integral to membrane'	fli:PF02990.11 'Endomembrane protein 70'	fli:gttgacaatgctgaaaatctgagt counts:20 msm:2
JG968957				ug:gttgacaatgctgaaaatctgagt counts:20 msm:2
JG968989	fli:dbj|BAJ87034.1| 'predicted protein [Hordeum vulgare subsp. vulgare]' blastp	fli:GO:0016021 C 'integral to membrane'	fli:PF01490.13 'Transmembrane amino acid transporter protein'	fli:gaaaagagagtcaaagag counts:18 msm:2
JG968989				est:ttgtactgtgaaactgcg counts:71 msm:2
JK818361
JK818385	fli:dbj|BAK03207.1| 'predicted protein [Hordeum vulgare subsp. vulgare]' blastp		fli:PF00400.27 'WD domain, G-beta repeat'
JK818410	est:dbj|BAJ94280.1| 'predicted protein [Hordeum vulgare subsp. vulgare]' blastp	est:GO:0051087 F 'chaperone binding'
JK818410		est:GO:0001671 F 'ATPase activator activity'
JK818410		est:GO:0032781 P 'positive regulation of ATPase activity'
JK818410		est:GO:0006950 P 'response to stress'
JK818339	est:ref|XP_001451561.1| 'hypothetical protein [Paramecium tetraurelia strain d4-2]' blastx			est:atttatttcaagctattt counts:31 msm:2
JK818341
JK818368	est:ref|XP_003572791.1| 'PREDICTED: tripeptidyl-peptidase 2 [Brachypodium distachyon]' blastp		est:PF12580.3 'Tripeptidyl peptidase II'
JG968990	ug:dbj|BAJ96034.1| 'predicted protein [Hordeum vulgare subsp. vulgare]' blastp	ug:GO:0005488 F 'binding'	ug:PF11919.3 'Domain of unknown function (DUF3437)'	ug:tctgagacacgagacgag counts:24 msm:2
JG968990			est:PF12348.3 'CLASP N terminal'
JK818335
JK818348	est:ref|XP_003577275.1| 'PREDICTED: peptide chain release factor 1-like [Brachypodium distachyon]' blastx
JK818387	est:dbj|BAJ86416.1| 'predicted protein [Hordeum vulgare subsp. vulgare]' blastp	est:GO:0016787 F 'hydrolase activity'	est:PF13419.1 'Haloacid dehalogenase-like hydrolase'	est:tcaagtatcatgtcatggaca counts:23 msm:2
JK818347	est:gb|ADN05856.1| 'HOP [Triticum aestivum]' blastp	est:GO:0005488 F 'binding'	est:PF00515.23 'Tetratricopeptide repeat'
JK818373
JK818390	est:ref|XP_003567368.1| 'PREDICTED: coatomer subunit beta-2-like isoform 1 [Brachypodium distachyon]' blastp		ug:PF07718.7 'Coatamer beta C-terminal region'
JK818390	ug:ref|XP_003567384.1| 'PREDICTED: coatomer subunit beta-2-like isoform 1 [Brachypodium distachyon]' blastp
JG968946	fli:C7ENF7 'predicted protein [Hordeum vulgare subsp. vulgare]' blastp	fli:GO:0051082 F 'unfolded protein binding'	fli:PF00012.15 'Hsp70 protein'	est:aaagatgaaaaggactttg counts:182 msm:1
JG968946	est:ref|YP_202850.1| 'methyltransferase [Xanthomonas oryzae pv. oryzae KACC 10331]' blastp	est:GO:0008170 F 'N-methyltransferase activity'		fli:gctgaggtgtgatgacgaggc counts:576 msm:2
JG968946		est:GO:0003677 F 'DNA binding'
JG968946		fli:GO:0005524 F 'ATP binding'
JG968946		fli:GO:0009536 C 'plastid'
JG968946		est:GO:0006306 P 'DNA methylation'
JG968946		fli:GO:0006950 P 'response to stress'
JG968946		fli:GO:0006457 P 'protein folding'
JK818394	est:Gypsy-3-LTR_TA_|_Gypsy_|_Triticum_aestivum 'predicted protein [Hordeum vulgare subsp. vulgare]' blastn
JG968956	ug:dbj|BAJ95516.1| 'predicted protein [Hordeum vulgare subsp. vulgare]' blastp	ug:GO:0003883 F 'CTP synthase activity'	est:PF00117.23 'Glutamine amidotransferase class-I'
JG968956		ug:GO:0006221 P 'pyrimidine nucleotide biosynthetic process'	ug:PF06418.9 'CTP synthase N-terminus'
JK818349	est:dbj|BAJ99622.1| 'predicted protein [Hordeum vulgare subsp. vulgare]' blastp
JK818375
JK818370	fli:Q84VJ1 'predicted protein [Hordeum vulgare subsp. vulgare]' blastp	ug:GO:0016787 F 'hydrolase activity'	fli:PF02230.11 'Phospholipase/Carboxylesterase'	fli:aggagggcgcggcggccgc counts:26 msm:2
JK818370	ug:dbj|BAJ86349.1| 'predicted protein [Hordeum vulgare subsp. vulgare]' blastx	fli:GO:0009536 C 'plastid'
JK818416	est:ref|XP_003564626.1| 'PREDICTED: uncharacterized protein LOC100829172 [Brachypodium distachyon]' blastx
JG969004	fli:dbj|BAJ94278.1| 'predicted protein [Hordeum vulgare subsp. vulgare]' blastp	fli:GO:0016021 C 'integral to membrane'	fli:PF03798.11 'TLC domain'
JK818384	fli:dbj|BAJ94288.1| 'predicted protein [Hordeum vulgare subsp. vulgare]' blastp	fli:GO:0016491 F 'oxidoreductase activity'	fli:PF03435.13 'Saccharopine dehydrogenase'	fli:gtcggccgcgtcggcggc counts:121 msm:2
JK818384		fli:GO:0000166 F 'nucleotide binding'
JK818384		fli:GO:0055114 P 'oxidation-reduction process'
JK818329	est:dbj|BAJ93177.1| 'predicted protein [Hordeum vulgare subsp. vulgare]' blastx	est:GO:0008565 F 'protein transporter activity'		est:aaggcatgtttggatgag counts:19 msm:2
JK818329		est:GO:0005488 F 'binding'
JK818329		est:GO:0005622 C 'intracellular'
JK818329		est:GO:0006886 P 'intracellular protein transport'
JK818340
JK818350	est:dbj|BAK07807.1| 'predicted protein [Hordeum vulgare subsp. vulgare]' blastx	est:GO:0003824 F 'catalytic activity'
JK818350		est:GO:0008152 P 'metabolic process'
JG969000	ug:dbj|BAK00943.1| 'predicted protein [Hordeum vulgare subsp. vulgare]' blastp	ug:GO:0005093 F 'Rab GDP-dissociation inhibitor activity'	ug:PF00996.13 'GDP dissociation inhibitor'	est:gttctcttcaagcacttcagg counts:26 msm:2
JG969000		ug:GO:0015031 P 'protein transport'
JK818328	est:ref|XP_003575034.1| 'PREDICTED: chaperone protein ClpC1, chloroplastic-like [Brachypodium distachyon]' blastp		est:PF02151.14 'UvrB/uvrC motif'	est:ctcgacggatcgcatggc counts:158 msm:2
JG968985	est:dbj|BAJ94784.1| 'predicted protein [Hordeum vulgare subsp. vulgare]' blastp	est:GO:0004806 F 'triglyceride lipase activity'	est:PF03205.9 'Molybdopterin guanine dinucleotide synthesis protein B'
JG968985		est:GO:0006629 P 'lipid metabolic process'
JK818336	est:A2WZJ6 'Os01g0971000 [Oryza sativa Japonica Group]' blastx	est:GO:0005739 C 'mitochondrion'
JK818396	est:gb|AEF38423.1| '5-methylcytosine DNA glycosylase [Triticum aestivum]' blastp	est:GO:0051539 F '4 iron, 4 sulfur cluster binding'
JK818396		est:GO:0004519 F 'endonuclease activity'
JK818396		est:GO:0003677 F 'DNA binding'
JK818396		est:GO:0006284 P 'base-excision repair'
JK818363	est:gb|AAH65329.1| 'Si:ch211-245g11.2 protein [Danio rerio]' blastx	est:GO:0003676 F 'nucleic acid binding'
JK818363		est:GO:0000166 F 'nucleotide binding'
JK818363		est:GO:0005575 C 'cellular_component'
JK818363		est:GO:0008150 P 'biological_process'
JK818414	est:ref|XP_003563882.1| 'PREDICTED: uncharacterized protein LOC100832937 [Brachypodium distachyon]' blastx		est:PF13639.1 'Ring finger domain'
JK818397	est:Q2RAW5 '5-methylcytosine DNA glycosylase [Triticum aestivum]' blastp	est:GO:0005215 F 'transporter activity'
JK818397		est:GO:0016021 C 'integral to membrane'
JK818397		est:GO:0005886 C 'plasma membrane'
JK818397		est:GO:0055085 P 'transmembrane transport'
JK818383
JK818400	est:dbj|BAK06260.1| 'predicted protein [Hordeum vulgare subsp. vulgare]' blastx		fli:PF00400.27 'WD domain, G-beta repeat'
JK818400	fli:ref|XP_003569328.1| 'PREDICTED: transcriptional corepressor LEUNIG-like [Brachypodium distachyon]' blastx
JG968960	est:dbj|BAJ97674.1| 'predicted protein [Hordeum vulgare subsp. vulgare]' blastp	est:GO:0004781 F 'sulfate adenylyltransferase (ATP) activity'	est:PF01747.12 'ATP-sulfurylase'
JG968960		est:GO:0000103 P 'sulfate assimilation'
JK818355	est:ref|XP_003581132.1| 'PREDICTED: phototropin-2-like [Brachypodium distachyon]' blastp		est:PF00069.20 'Protein kinase domain'
JK818407	est:B8BPI9 'glucose-6-phosphate isomerase [Hordeum vulgare]' blastp	fli:GO:0004674 F 'protein serine/threonine kinase activity'	fli:PF00069.20 'Protein kinase domain'	est:tattttggcagtgcaacatat counts:23 msm:2
JK818407	fli:ref|NP_001242280.1| 'uncharacterized protein LOC100804452 [Glycine max]' blastx	fli:GO:0005524 F 'ATP binding'
JK818407		est:GO:0005739 C 'mitochondrion'
JK818407		fli:GO:0006468 P 'protein phosphorylation'
JK818407		est:GO:0006397 P 'mRNA processing'
JK818369
JK818337	fli:dbj|BAJ85974.1| 'predicted protein [Hordeum vulgare subsp. vulgare]' blastp	fli:GO:0015450 F 'P-P-bond-hydrolysis-driven protein transmembrane transporter activity'	fli:PF00344.15 'SecY translocase'
JK818337		fli:GO:0016020 C 'membrane'
JK818337		fli:GO:0015031 P 'protein transport'
JK818374	est:dbj|BAJ93156.1| 'predicted protein [Hordeum vulgare subsp. vulgare]' blastp	est:GO:0004252 F 'serine-type endopeptidase activity'
JK818374		est:GO:0042802 F 'identical protein binding'
JK818374		est:GO:0006508 P 'proteolysis'
JK818374		est:GO:0043086 P 'negative regulation of catalytic activity'
JK818343
JG968922
JG968992	est:B6VGZ9 'putative phospholipase D alpha 1 precursor [Aegilops speltoides]' blastx	est:GO:0003824 F 'catalytic activity'	mrna:PF00614.17 'Phospholipase D Active site motif'	ug:gagaaaggttccatgtgaa counts:71 msm:2
JG968992	mrna:B6VH00 'putative phospholipase D alpha 1 precursor [Triticum monococcum]' blastp	mrna: GO:0016023 'cytoplasmic membrane-bounded vesicle'	fli:PF12357.3 'Phospholipase D C terminal'
JG968992	fli:ref|XP_003569355.1| 'PREDICTED: phospholipase D alpha 1-like [Brachypodium distachyon]' blastp	est:GO:0008152 P 'metabolic process'
JK818324	est:dbj|BAK05492.1| 'predicted protein [Hordeum vulgare subsp. vulgare]' blastp	est:GO:0003676 F 'nucleic acid binding'
JK818332
JG968958	ug:dbj|BAJ94085.1| 'predicted protein [Hordeum vulgare subsp. vulgare]' blastp	ug:GO:0005681 C 'spliceosomal complex'	ug:PF04889.7 'Cwf15/Cwc15 cell cycle control protein'
JG968958		ug:GO:0000398 P 'nuclear mRNA splicing, via spliceosome'
JK818330	est:dbj|BAK00587.1| 'predicted protein [Hordeum vulgare subsp. vulgare]' blastp		est:PF13716.1 'Divergent CRAL/TRIO domain'
JG968966	ug:dbj|BAJ96852.1| 'predicted protein [Hordeum vulgare subsp. vulgare]' blastp	ug:GO:0004707 F 'MAP kinase activity'	ug:PF00069.20 'Protein kinase domain'
JG968966		ug:GO:0005524 F 'ATP binding'
JG968966		ug:GO:0006468 P 'protein phosphorylation'
JK818412	est:ref|XP_003580804.1| 'PREDICTED: probable NOT transcription complex subunit VIP2-like [Brachypodium distachyon]' blastx
JK818333	est:dbj|BAJ86899.1| 'predicted protein [Hordeum vulgare subsp. vulgare]' blastx	est:GO:0004506 F 'squalene monooxygenase activity'
JK818333		est:GO:0050660 F 'flavin adenine dinucleotide binding'
JK818333		est:GO:0016021 C 'integral to membrane'
JK818333		est:GO:0055114 P 'oxidation-reduction process'
JG968969	est:A1X810 'predicted protein [Hordeum vulgare subsp. vulgare]' blastp	est:GO:0019904 F 'protein domain specific binding'	est:PF00244.15 '14-3-3 protein'
JK818395	est:dbj|BAJ94080.1| 'predicted protein [Hordeum vulgare subsp. vulgare]' blastp	est:GO:0016020 C 'membrane'	est:PF03381.10 'LEM3 (ligand-effect modulator 3) family / CDC50 family'	est:ttgacaggaaaaaagaaggac counts:16 msm:2
JK818357	est:AT1G13250.1 'predicted protein [Hordeum vulgare subsp. vulgare]' blastx	est:GO:0047262 F 'polygalacturonate 4-alpha-galacturonosyltransferase activity'
JK818357		est:GO:0005794 C 'Golgi apparatus'
JK818357		est:GO:0016051 P 'carbohydrate biosynthetic process'
JG968929	ug:ref|XP_003574792.1| 'PREDICTED: calcium-transporting ATPase 8, plasma membrane-type-like [Brachypodium distachyon]' blastp		ug:PF00122.15 'E1-E2 ATPase'	ug:ggagggcgcggcggccgc counts:44 msm:2
JG968959
JG968988	est:dbj|BAK05495.1| 'predicted protein [Hordeum vulgare subsp. vulgare]' blastx	est:GO:0004674 F 'protein serine/threonine kinase activity'	est:PF00069.20 'Protein kinase domain'
JG968988		est:GO:0005524 F 'ATP binding'
JG968988		est:GO:0006468 P 'protein phosphorylation'
JK818409	est:dbj|BAJ91250.1| 'predicted protein [Hordeum vulgare subsp. vulgare]' blastp	est:GO:0050662 F 'coenzyme binding'	ug:PF02737.13 '3-hydroxyacyl-CoA dehydrogenase, NAD binding domain'
JK818409	ug:ref|XP_003572416.1| 'PREDICTED: peroxisomal fatty acid beta-oxidation multifunctional protein-like [Brachypodium distachyon]' blastp	est:GO:0000166 F 'nucleotide binding'
JK818409		est:GO:0003857 F '3-hydroxyacyl-CoA dehydrogenase activity'
JK818409		est:GO:0006631 P 'fatty acid metabolic process'
JK818409		est:GO:0055114 P 'oxidation-reduction process'
JG968951	est:AT2G43690.1 'PREDICTED: wall-associated receptor kinase 5-like [Brachypodium distachyon]' blastx	est:GO:0016301 F 'kinase activity'
JG968951		est:GO:0006468 P 'protein phosphorylation'
JG968980	est:ref|XP_003575721.1| 'PREDICTED: uncharacterized protein LOC100840651 [Brachypodium distachyon]' blastp		est:PF00004.24 'ATPase family associated with various cellular activities (AAA)'
JK818354
JK818386	est:ref|XP_003573404.1| 'PREDICTED: uncharacterized ATP-dependent helicase C23E6.02-like [Brachypodium distachyon]' blastx		est:PF00176.18 'SNF2 family N-terminal domain'
JK818406
JG968947	est:ref|NP_001061399.2| 'Os08g0263600 [Oryza sativa Japonica Group]' blastx	est:GO:0008270 F 'zinc ion binding'
JG968947		est:GO:0003676 F 'nucleic acid binding'
JK818398	fli:P23902 'RecName: Full=3-oxoacyl-[acyl-carrier-protein] synthase I, chloroplastic; AltName: Full=Beta-ketoacyl-ACP synthase I; Short=KAS I; Flags: Precursor' blastx	fli:GO:0004315 F '3-oxoacyl-[acyl-carrier-protein] synthase activity'	fli:PF00109.21 'Beta-ketoacyl synthase, N-terminal domain'
JK818398		fli:GO:0009507 C 'chloroplast'	est:PF02801.17 'Beta-ketoacyl synthase, C-terminal domain'
JK818398		fli:GO:0006633 P 'fatty acid biosynthetic process'
JK818411
JG968955	ug:dbj|BAJ96592.1| 'predicted protein [Hordeum vulgare subsp. vulgare]' blastp	ug:GO:0043531 F 'ADP binding'	ug:PF00931.17 'NB-ARC domain'	ug:taaatgacgttgtgaaaagg counts:20 msm:2
JG968955		ug:GO:0006952 P 'defense response'
JG968949	est:Q308L4 'translation initiation factor 5A [Secale sylvestre]' blastx	ug:GO:0003746 F 'translation elongation factor activity'	ug:PF01287.15 'Eukaryotic elongation factor 5A hypusine, DNA-binding OB fold'
JG968949	ug:Q308L5 'predicted protein [Hordeum vulgare subsp. vulgare]' blastp	ug:GO:0043022 F 'ribosome binding'
JG968949		ug:GO:0003743 F 'translation initiation factor activity'
JG968949		ug:GO:0045905 P 'positive regulation of translational termination'
JG968949		ug:GO:0006452 P 'translational frameshifting'
JG968949		ug:GO:0006413 P 'translational initiation'
JG968949		ug:GO:0008612 P 'peptidyl-lysine modification to hypusine'
JG968949		ug:GO:0045901 P 'positive regulation of translational elongation'
JG968920	est:Q43207 'predicted protein [Hordeum vulgare subsp. vulgare]' blastp	est:GO:0003755 F 'peptidyl-prolyl cis-trans isomerase activity'	est:PF00254.23 'FKBP-type peptidyl-prolyl cis-trans isomerase'
JG968920		est:GO:0005516 F 'calmodulin binding'
JG968920		est:GO:0009536 C 'plastid'
JG968920		est:GO:0000413 P 'protein peptidyl-prolyl isomerization'
JG968920		est:GO:0006457 P 'protein folding'
JG968920		est:GO:0006950 P 'response to stress'
JK818392	est:ref|XP_003571131.1| 'PREDICTED: uncharacterized protein LOC100821209 [Brachypodium distachyon]' blastx		est:PF13180.1 'PDZ domain'
JG968932	est:ref|XP_003569693.1| 'PREDICTED: RING finger and CHY zinc finger domain-containing protein 1-like [Brachypodium distachyon]' blastx
JG968963	est:Q9ATY2 'predicted protein [Hordeum vulgare subsp. vulgare]' blastp	est:GO:0005215 F 'transporter activity'	est:PF03151.11 'Triose-phosphate Transporter family'
JG968963		est:GO:0016021 C 'integral to membrane'
JG968963		est:GO:0009536 C 'plastid'
JG968963		est:GO:0005739 C 'mitochondrion'
JG968963		est:GO:0006810 P 'transport'
JK818372	est:ref|XP_003573625.1| 'PREDICTED: uncharacterized protein LOC100833714 [Brachypodium distachyon]' blastx
JG968942	fli:ref|XP_003570290.1| 'PREDICTED: choline-phosphate cytidylyltransferase B-like [Brachypodium distachyon]' blastx
JK818393	fli:dbj|BAK07691.1| 'predicted protein [Hordeum vulgare subsp. vulgare]' blastp	fli:GO:0004497 F 'monooxygenase activity'	fli:PF00067.17 'Cytochrome P450'	fli:ggaggaagactcggcatg counts:22 msm:2
JK818393		fli:GO:0020037 F 'heme binding'
JK818393		fli:GO:0016705 F 'oxidoreductase activity, acting on paired donors, with incorporation or reduction of molecular oxygen'
JK818393		fli:GO:0009055 F 'electron carrier activity'
JK818393		fli:GO:0055114 P 'oxidation-reduction process'
JK818402	est:dbj|BAJ87484.1| 'predicted protein [Hordeum vulgare subsp. vulgare]' blastx
JK818359
JG968974	fli:A4UIZ0 'predicted protein [Hordeum vulgare subsp. vulgare]' blastp	fli:GO:0004326 F 'tetrahydrofolylpolyglutamate synthase activity'	fli:PF08245.7 'Mur ligase middle domain'
JG968974		fli:GO:0005524 F 'ATP binding'
JG968974		fli:GO:0046901 P 'tetrahydrofolylpolyglutamate biosynthetic process'
JK818377	ug:dbj|BAJ95468.1| 'predicted protein [Hordeum vulgare subsp. vulgare]' blastp	ug:GO:0005525 F 'GTP binding'	ug:PF00071.17 'Ras family'
JK818377		ug:GO:0015031 P 'protein transport'
JK818377		ug:GO:0007264 P 'small GTPase mediated signal transduction'
JK818364	est:dbj|BAK01888.1| 'predicted protein [Hordeum vulgare subsp. vulgare]' blastp
JG968924	est:YLR417W 'predicted protein [Hordeum vulgare subsp. vulgare]' blastx	est:GO:0032182 F 'small conjugating protein binding'
JG968924		est:GO:0005737 C 'cytoplasm'
JG968924		est:GO:0016020 C 'membrane'
JG968924		est:GO:0042221 P 'response to chemical stimulus'
JG968924		est:GO:0006605 P 'protein targeting'
JG968924		est:GO:0051603 P 'proteolysis involved in cellular protein catabolic process'
JG968924		est:GO:0006366 P 'transcription from RNA polymerase II promoter'
JK818391
JG968973	est:dbj|BAJ98426.1| 'predicted protein [Hordeum vulgare subsp. vulgare]' blastp	est:GO:0016020 C 'membrane'	est:PF00504.16 'Chlorophyll A-B binding protein'
JG968973		est:GO:0009507 C 'chloroplast'
JG968973		est:GO:0009765 P 'photosynthesis, light harvesting'
JK818408	ug:dbj|BAK04045.1| 'predicted protein [Hordeum vulgare subsp. vulgare]' blastp	ug:GO:0005525 F 'GTP binding'	ug:PF00009.22 'Elongation factor Tu GTP binding domain'
JK818408		ug:GO:0003924 F 'GTPase activity'	est:PF03143.12 'Elongation factor Tu C-terminal domain'
JK818408		ug:GO:0008270 F 'zinc ion binding'
JK818408		ug:GO:0005622 C 'intracellular'
JK818408		ug:GO:0006184 P 'GTP catabolic process'
JG968965
JG968999	est:C4PW03 'predicted protein [Hordeum vulgare subsp. vulgare]' blastp	fli:GO:0052663 F 'antheraxanthin epoxidase activity'	fli:PF01494.14 'FAD binding domain'
JG968999	fli:dbj|BAK08085.1| 'predicted protein [Hordeum vulgare subsp. vulgare]' blastx	fli:GO:0052662 F 'zeaxanthin epoxidase activity'
JG968999		fli:GO:0009540 F 'zeaxanthin epoxidase [overall] activity'
JG968999		fli:GO:0016020 C 'membrane'
JG968999		fli:GO:0009507 C 'chloroplast'
JG968999		fli:GO:0009688 P 'abscisic acid biosynthetic process'
JG968999		fli:GO:0055114 P 'oxidation-reduction process'
JK818334	fli:dbj|BAJ87256.1| 'predicted protein [Hordeum vulgare subsp. vulgare]' blastx		fli:PF07343.6 'Protein of unknown function (DUF1475)'
JK818366
JG968940	fli:Q9M421 'predicted protein [Hordeum vulgare subsp. vulgare]' blastp	fli:GO:0005198 F 'structural molecule activity'	fli:PF00091.20 'Tubulin/FtsZ family, GTPase domain'	ug:tccgttcctaaatataagtct counts:21 msm:0
JG968940		fli:GO:0003924 F 'GTPase activity'	est:PF03953.12 'Tubulin C-terminal domain'
JG968940		fli:GO:0005525 F 'GTP binding'
JG968940		fli:GO:0045298 C 'tubulin complex'
JG968940		fli:GO:0009536 C 'plastid'
JG968940		fli:GO:0005874 C 'microtubule'
JG968940		fli:GO:0006184 P 'GTP catabolic process'
JG968940		fli:GO:0046785 P 'microtubule polymerization'
JG968940		fli:GO:0007018 P 'microtubule-based movement'
JK818342
JG968964	est:B8AFI6 'triose phosphate translocator [Triticum aestivum]' blastx	est:GO:0035198 F 'miRNA binding'
JG968964		est:GO:0035197 F 'siRNA binding'
JG968964		est:GO:0004521 F 'endoribonuclease activity'
JG968964		est:GO:0005634 C 'nucleus'
JG968964		est:GO:0009536 C 'plastid'
JG968964		est:GO:0005829 C 'cytosol'
JG968964		est:GO:0005739 C 'mitochondrion'
JG968964		est:GO:0009733 P 'response to auxin stimulus'
JG968964		est:GO:0048830 P 'adventitious root development'
JG968964		est:GO:0035195 P 'gene silencing by miRNA'
JG968964		est:GO:0009616 P 'virus induced gene silencing'
JG968964		est:GO:0009965 P 'leaf morphogenesis'
JG968964		est:GO:0009793 P 'embryo development ending in seed dormancy'
JG968964		est:GO:0010218 P 'response to far red light'
JG968964		est:GO:0009850 P 'auxin metabolic process'
JG968964		est:GO:0016246 P 'RNA interference'
JK818389	est:ref|XP_003577784.1| 'PREDICTED: uncharacterized protein LOC100835885 [Brachypodium distachyon]' blastp		est:PF08628.7 'Sorting nexin C terminal'
JG968954	est:ref|XP_003569829.1| 'PREDICTED: uncharacterized protein LOC100841228 [Brachypodium distachyon]' blastx		est:PF10252.4 'Casein kinase substrate phosphoprotein PP28'
JG968987	fli:dbj|BAJ85916.1| 'predicted protein [Hordeum vulgare subsp. vulgare]' blastp	fli:GO:0051287 F 'NAD binding'	fli:PF01118.19 'Semialdehyde dehydrogenase, NAD binding domain'	fli:gagaatttctggaagggc counts:191 msm:2
JG968987		fli:GO:0003942 F 'N-acetyl-gamma-glutamyl-phosphate reductase activity'	est:PF02774.13 'Semialdehyde dehydrogenase, dimerisation domain'	est:gagaatttctggaagggc counts:191 msm:2
JG968987		fli:GO:0046983 F 'protein dimerization activity'
JG968987		fli:GO:0005737 C 'cytoplasm'
JG968987		fli:GO:0006526 P 'arginine biosynthetic process'
JG968987		fli:GO:0055114 P 'oxidation-reduction process'
JG968943_JG968944	est:Q5BQ31 'PREDICTED: choline-phosphate cytidylyltransferase B-like [Brachypodium distachyon]' blastp	est:GO:0003677 F 'DNA binding'	est:PF00069.20 'Protein kinase domain'	est:tgataatatattgttggatga counts:43 msm:2
JG968943_JG968944		est:GO:0004674 F 'protein serine/threonine kinase activity'
JG968943_JG968944		est:GO:0005524 F 'ATP binding'
JG968943_JG968944		est:GO:0004713 F 'protein tyrosine kinase activity'
JG968943_JG968944		est:GO:0009536 C 'plastid'
JG968943_JG968944		est:GO:0006468 P 'protein phosphorylation'
JK818403_JK818404	fli:Q1PBI3 'predicted protein [Hordeum vulgare subsp. vulgare]' blastp	ug:GO:0004347 F 'glucose-6-phosphate isomerase activity'	fli:PF00342.14 'Phosphoglucose isomerase'	est:gaggctcggtgaaataga counts:23 msm:2
JK818403_JK818404	ug:Q1PBI4 'GAMYB-binding protein [Hordeum vulgare subsp. vulgare]' blastp	ug:GO:0005737 C 'cytoplasm'		fli:tcaaggcagtggattgtg counts:125 msm:2
JK818403_JK818404		ug:GO:0006096 P 'glycolysis'		ug:tcaaggcagtggattgtg counts:125 msm:2
JK818403_JK818404		ug:GO:0006094 P 'gluconeogenesis'
JK818321_JK818338	fli:dbj|BAJ94520.1| 'predicted protein [Hordeum vulgare subsp. vulgare]' blastp	fli:GO:0005516 F 'calmodulin binding'	fli:PF00122.15 'E1-E2 ATPase'
JK818321_JK818338		fli:GO:0005388 F 'calcium-transporting ATPase activity'	est:PF00689.16 'Cation transporting ATPase, C-terminus'
JK818321_JK818338		fli:GO:0046872 F 'metal ion binding'
JK818321_JK818338		fli:GO:0005524 F 'ATP binding'
JK818321_JK818338		fli:GO:0016021 C 'integral to membrane'
JK818321_JK818338		fli:GO:0070588 P 'calcium ion transmembrane transport'
JK818321_JK818338		fli:GO:0006754 P 'ATP biosynthetic process'
JK818345_JG968925_JG968926	est:gb|ADG85705.1| 'putative calreticulin [Triticum aestivum]' blastx	est:GO:0005509 F 'calcium ion binding'	est:PF00262.13 'Calreticulin family'
JK818345_JG968925_JG968926		est:GO:0051082 F 'unfolded protein binding'
JK818345_JG968925_JG968926		est:GO:0005783 C 'endoplasmic reticulum'
JK818345_JG968925_JG968926		est:GO:0006457 P 'protein folding'
JG968982_JK818371	fli:dbj|BAK03283.1| 'predicted protein [Hordeum vulgare subsp. vulgare]' blastp	fli:GO:0017111 F 'nucleoside-triphosphatase activity'	fli:PF00004.24 'ATPase family associated with various cellular activities (AAA)'	ug:ttgtactacgatctgctg counts:172 msm:1
JG968982_JK818371		fli:GO:0005524 F 'ATP binding'
JG968982_JK818371		fli:GO:0005737 C 'cytoplasm'
JG968982_JK818371		fli:GO:0030163 P 'protein catabolic process'
JG969002_JG968938_JG968937	est:Q94IN1 'GTP-binding protein [Triticum aestivum]' blastp	est:GO:0005509 F 'calcium ion binding'	ug:PF00122.15 'E1-E2 ATPase'	ug:gggagttagaccccgaaa counts:18 msm:2
JG969002_JG968938_JG968937	ug:ref|XP_003578220.1| 'PREDICTED: calcium-transporting ATPase 1, plasma membrane-type-like isoform 1 [Brachypodium distachyon]' blastp	est:GO:0005388 F 'calcium-transporting ATPase activity'	est:PF13246.1 'Putative hydrolase of sodium-potassium ATPase alpha subunit'
JG969002_JG968938_JG968937		est:GO:0005524 F 'ATP binding'
JG969002_JG968938_JG968937		est:GO:0016021 C 'integral to membrane'
JG969002_JG968938_JG968937		est:GO:0009536 C 'plastid'
JG969002_JG968938_JG968937		est:GO:0015992 P 'proton transport'
JG969002_JG968938_JG968937		est:GO:0070588 P 'calcium ion transmembrane transport'
JG969002_JG968938_JG968937		est:GO:0006754 P 'ATP biosynthetic process'
JK818401_JK818405_JK818399	ug:ref|XP_003571200.1| 'PREDICTED: citrate synthase 4, mitochondrial-like [Brachypodium distachyon]' blastx		ug:PF00285.16 'Citrate synthase'	ug:gttgagacacttattttgggacgg counts:80 msm:2
JK818401_JK818405_JK818399				ug:ssp-miR1128 mb_plant msm:1
JK818344_JK818346
JG968930_JG968931	est:A9LRZ1 'PREDICTED: calcium-transporting ATPase 8, plasma membrane-type-like [Brachypodium distachyon]' blastp	est:GO:0009678 F 'hydrogen-translocating pyrophosphatase activity'	est:PF03030.11 'Inorganic H+ pyrophosphatase'
JG968930_JG968931		est:GO:0004427 F 'inorganic diphosphatase activity'
JG968930_JG968931		est:GO:0016023 C 'cytoplasmic membrane-bounded vesicle'
JG968930_JG968931		est:GO:0016020 C 'membrane'
JG968930_JG968931		est:GO:0009536 C 'plastid'
JG968930_JG968931		est:GO:0015992 P 'proton transport'
JG968977_JG968976	est:dbj|BAJ89033.1| 'predicted protein [Hordeum vulgare subsp. vulgare]' blastp	est:GO:0005488 F 'binding'	ug:PF02020.13 'eIF4-gamma/eIF5/eIF2-epsilon'	ug:taccaggtccagacatag counts:114 msm:2
JG968977_JG968976	ug:ref|XP_003577596.1| 'PREDICTED: basic leucine zipper and W2 domain-containing protein 2-like [Brachypodium distachyon]' blastp	est:GO:0016070 P 'RNA metabolic process'		est:taccaggtccagacatag counts:114 msm:2
JK818351_JK818415	est:dbj|BAJ87649.1| 'predicted protein [Hordeum vulgare subsp. vulgare]' blastx
JG968975_JG968986	ug:dbj|BAJ85398.1| 'predicted protein [Hordeum vulgare subsp. vulgare]' blastx		ug:PF00612.22 'IQ calmodulin-binding motif'	est:tggatttctgttttgagc counts:28 msm:2
JG968975_JG968986				ug:tggatttctgttttgagc counts:28 msm:2
JK818323_JK818358	fli:P26302 'PREDICTED: phospholipase D alpha 1-like [Brachypodium distachyon]' blastp	ug:GO:0008974 F 'phosphoribulokinase activity'	fli:PF00485.13 'Phosphoribulokinase / Uridine kinase family'	fli:tggatgggcaatttgacagac counts:24 msm:0
JK818323_JK818358	ug:dbj|BAJ98572.1| 'predicted protein [Hordeum vulgare subsp. vulgare]' blastp	ug:GO:0005524 F 'ATP binding'		ug:tggatgggcaatttgacagac counts:24 msm:0
JK818323_JK818358		fli:GO:0009507 C 'chloroplast'		est:tggatgggcaatttgacagac counts:24 msm:0
JK818323_JK818358		ug:GO:0016310 P 'phosphorylation'
JK818323_JK818358		fli:GO:0019253 P 'reductive pentose-phosphate cycle'
JG968936_JG968935	est:ref|XP_003573836.1| 'PREDICTED: transcription initiation factor IIF subunit alpha-like [Brachypodium distachyon]' blastp		est:PF05793.7 'Transcription initiation factor IIF, alpha subunit (TFIIF-alpha)'
JK818353_JK818352	est:dbj|BAJ96393.1| 'predicted protein [Hordeum vulgare subsp. vulgare]' blastp	est:GO:0004348 F 'glucosylceramidase activity'
JK818353_JK818352		est:GO:0016021 C 'integral to membrane'
JK818353_JK818352		est:GO:0005886 C 'plasma membrane'
JK818353_JK818352		est:GO:0006680 P 'glucosylceramide catabolic process'
JG968927_JK818327	est:dbj|BAJ86066.1| 'predicted protein [Hordeum vulgare subsp. vulgare]' blastp	est:GO:0016491 F 'oxidoreductase activity'	ug:PF00026.18 'Eukaryotic aspartyl protease'	ug:ccggtgcgcccccggcggcc counts:21 msm:2
JG968927_JK818327	ug:ref|XP_003558637.1| 'PREDICTED: aspartic proteinase nepenthesin-1-like [Brachypodium distachyon]' blastp	est:GO:0000166 F 'nucleotide binding'	est:PF13460.1 'NADH(P)-binding'
JG968927_JK818327		est:GO:0055114 P 'oxidation-reduction process'
JK818331_JG968968	ug:dbj|BAJ91879.1| 'predicted protein [Hordeum vulgare subsp. vulgare]' blastp		fli:PF00581.15 'Rhodanese-like domain'	est:ggcatcatcagacttcgct counts:25 msm:2
JK818331_JG968968	fli:dbj|BAJ98664.1| 'predicted protein [Hordeum vulgare subsp. vulgare]' blastp
JG968948_JG968961	ug:dbj|BAJ86814.1| 'predicted protein [Hordeum vulgare subsp. vulgare]' blastp			ug:aatgtggagttgtagtct counts:16 msm:1
JG968921_JG968919	fli:ref|XP_003578079.1| 'PREDICTED: annexin D5-like [Brachypodium distachyon]' blastp		fli:PF00191.15 'Annexin'
JG968995_JG968994_JG968993	fli:Q6J6M8 'predicted protein [Hordeum vulgare subsp. vulgare]' blastp	fli:GO:0005515 F 'protein binding'	fli:PF00651.26 'BTB/POZ domain'
JG968995_JG968994_JG968993		fli:GO:0009536 C 'plastid'
JG968983_JG968984	ug:dbj|BAK01853.1| 'predicted protein [Hordeum vulgare subsp. vulgare]' blastp	ug:GO:0003824 F 'catalytic activity'	ug:PF00501.23 'AMP-binding enzyme'	ug:ctccagtagaacaaaagg counts:44 msm:2
JG968983_JG968984		ug:GO:0008152 P 'metabolic process'
JG968998_JG968997	fli:dbj|BAJ98745.1| 'predicted protein [Hordeum vulgare subsp. vulgare]' blastx	fli:GO:0016491 F 'oxidoreductase activity'	fli:PF10615.4 'Protein of unknown function (DUF2470)'
JG968998_JG968997		fli:GO:0010181 F 'FMN binding'
JG968998_JG968997		fli:GO:0055114 P 'oxidation-reduction process'
JG968933_JK818362	est:B8BFT8 'PREDICTED: RING finger and CHY zinc finger domain-containing protein 1-like [Brachypodium distachyon]' blastp	est:GO:0004674 F 'protein serine/threonine kinase activity'	est:PF07714.12 'Protein tyrosine kinase'
JG968933_JK818362		est:GO:0005509 F 'calcium ion binding'
JG968933_JK818362		est:GO:0005524 F 'ATP binding'
JG968933_JK818362		est:GO:0006468 P 'protein phosphorylation'
JK818380_JK818379	est:dbj|BAK00489.1| 'predicted protein [Hordeum vulgare subsp. vulgare]' blastp		est:PF01871.12 'AMMECR1'
JG968950_JG969003	est:ref|XP_003576638.1| 'PREDICTED: wall-associated receptor kinase 5-like [Brachypodium distachyon]' blastp		est:PF07714.12 'Protein tyrosine kinase'
JG968991_JG968979	est:C5YYD7 'predicted protein [Hordeum vulgare subsp. vulgare]' blastp	est:GO:0033853 F 'aspartate-prephenate aminotransferase activity'	fli:PF00155.16 'Aminotransferase class I and II'
JG968991_JG968979	fli:ref|XP_003568386.1| 'PREDICTED: aspartate aminotransferase-like isoform 1 [Brachypodium distachyon]' blastp	est:GO:0016847 F '1-aminocyclopropane-1-carboxylate synthase activity'
JG968991_JG968979		est:GO:0033854 F 'glutamate-prephenate aminotransferase activity'
JG968991_JG968979		est:GO:0030170 F 'pyridoxal phosphate binding'
JG968991_JG968979		est:GO:0009507 C 'chloroplast'
JG968991_JG968979		est:GO:0009095 P 'aromatic amino acid family biosynthetic process, prephenate pathway'
JG968991_JG968979		est:GO:0009793 P 'embryo development ending in seed dormancy'
JG968991_JG968979		est:GO:0042218 P '1-aminocyclopropane-1-carboxylate biosynthetic process'
JK818322_JG968939_JG968967	est:dbj|BAJ91458.1| 'predicted protein [Hordeum vulgare subsp. vulgare]' blastx	est:GO:0050660 F 'flavin adenine dinucleotide binding'	est:PF02738.13 'Molybdopterin-binding domain of aldehyde dehydrogenase'
JK818322_JG968939_JG968967		est:GO:0016614 F 'oxidoreductase activity, acting on CH-OH group of donors'
JK818322_JG968939_JG968967		est:GO:0051537 F '2 iron, 2 sulfur cluster binding'
JK818322_JG968939_JG968967		est:GO:0009055 F 'electron carrier activity'
JK818322_JG968939_JG968967		est:GO:0005506 F 'iron ion binding'
JK818322_JG968939_JG968967		est:GO:0055114 P 'oxidation-reduction process'
